# Supplementary material for: In Silico Investigation of the Biological Implications of Complex DNA Damage with Emphasis in Cancer Radiotherapy through a Systems Biology Approach
Source: Molecules. 2021 Dec 15;26(24):7602. doi: 10.3390/molecules26247602 (PMC8708251; doi:10.3390/molecules26247602)
Supplement: Supplementary file 1 [file molecules-26-07602-s001.zip › Table S1.xlsx]

## Sheet: DDR mechanisms
"DNA damage repair mechanisms" genes
ABL1
ABRAXAS1
ACTR2
AP5S1
AP5Z1
APEX1
APEX2
AQR
ATM
ATP23
ATXN3
AUNIP
AXIN2
BABAM1
BABAM2
BARD1
BIVM-ERCC5
BLM
BRCA1
BRCA2
BRCC3
BRIP1
CCDC155
CCNH
CDC45
CDC7
CDK7
CETN1
CETN2
CGAS
CHD1L
CHEK1
COPS2
COPS3
COPS4
COPS5
COPS6
COPS7A
COPS7B
COPS8
CUL4A
CUL4B
CYREN
DCLRE1A
DCLRE1B
DCLRE1C
DDB1
DDB2
DEK
DMC1
DNA2
DNTT
DTX3L
EP300
ERCC1
ERCC2
ERCC3
ERCC4
ERCC5
ERCC6
ERCC8
EXD2
EXO1
FAM168A
FAN1
FANCB
FANCC
FBH1
FEN1
FIGN
FIGNL1
FIGNL2
FUS
GEN1
GINS2
GINS4
GPS1
GTF2H1
GTF2H2
GTF2H2C
GTF2H2C_2
GTF2H3
GTF2H4
GTF2H5
H2AFX
HDAC10
HELB
HELQ
HERC2
HIST1H4A
HIST1H4B
HIST1H4C
HIST1H4D
HIST1H4E
HIST1H4F
HIST1H4H
HIST1H4I
HIST1H4J
HIST1H4K
HIST1H4L
HIST2H4A
HIST2H4B
HIST3H3
HIST4H4
HMGA1
HMGA2
HMGB1
HMGN1
HSF1
HUS1
HUS1B
HUWE1
INO80
ISY1
KAT5
KDM1A
KDM2A
KDM4D
KLHL15
LIG1
LIG3
LIG4
MAD2L2
MAGEF1
MBD4
MCM8
MCM9
MCMDC2
MDC1
MEIOB
MLH1
MLH3
MMS19
MMS22L
MNAT1
MORF4L1
MPG
MRE11
MRNIP
MSH2
MSH3
MSH4
MSH5
MSH5-SAPCD1
MSH6
MUS81
MUTYH
NABP1
NABP2
NBN
NEIL1
NEIL2
NEIL3
NHEJ1
NIPBL
NSD2
NSMCE1
NSMCE2
NTHL1
NUCKS1
NUDT16L1
OGG1
PALB2
PARP1
PARP2
PARP3
PARP9
PARPBP
PAXIP1
PAXX
PCNA
PIAS4
PMS1
PMS2
PMS2P1
PMS2P11
PMS2P2
PMS2P3
PMS2P5
PNKP
POLA1
POLB
POLD1
POLD2
POLD3
POLD4
POLE
POLG
POLK
POLL
POLM
POLN
POLQ
POLR2A
POLR2B
POLR2C
POLR2D
POLR2E
POLR2F
POLR2G
POLR2H
POLR2I
POLR2J
POLR2K
POLR2L
PPIE
PPP4C
PPP4R2
PRKCG
PRKDC
PRMT6
PRPF19
PSMD14
RAD21L1
RAD23A
RAD23B
RAD50
RAD51
RAD51AP1
RAD51B
RAD51C
RAD51D
RAD52
RAD54B
RAD54L
RADX
RBBP8
RBX1
REC8
RECQL
RECQL4
RECQL5
RFC1
RFC2
RFC3
RFC4
RFC5
RFWD3
RIF1
RMI1
RMI2
RNASEH2A
RNF111
RNF138
RNF168
RNF8
RPA1
RPA2
RPA3
RPA4
RPS27A
RPS3
RTEL1
RTEL1-TNFRSF6B
SAMHD1
SEM1
SETD2
SETMAR
SFPQ
SFR1
SHLD1
SHLD2
SHLD3
SIRT1
SLC30A9
SLX1A
SLX1B
SLX4
SMC5
SMC6
SMCHD1
SMUG1
SPIDR
SUMO1
SWI5
SWSAP1
TCEA1
TDG
TERF2IP
TEX15
TFIP11
TIMELESS
TONSL
TP53
TP53BP1
TP73
TREX1
UBA52
UBB
UBC
UBE2N
UBE2V2
UIMC1
UNG
USP45
USP47
USP51
USP7
UVRAG
UVSSA
WAS
WDR48
WRAP53
WRN
XAB2
XPA
XPC
XRCC1
XRCC2
XRCC3
XRCC4
XRCC5
XRCC6
YY1
ZBTB7A
ZFYVE26
ZNF365
ZNF830
ZSWIM7

## Sheet: Clustered DNA damage
"Clustered DNA Damage" genes	"Clustered DNA Damage" genes in CancerPathways	DDR genes excluded (258)
BRCA1	ABCB1	ABCB1
ERCC2	ABCG2	ABCG2
TP53	AKT1	AKT1
BRCA2	ALK	ALK
BLM	ANGPT1	ANGPT1
XPC	ANGPT2	ANGPT2
MSH2	APC	APC
POLG	APP	APP
PCNA	AREG	AREG
RPA1	ATM	ATMIN
APEX1	ATMIN	ATR
XRCC6	ATR	BAK1
DDIT3	BAK1	BAP1
TOP2A	BAP1	BAX
STAT3	BAX	BCL2
NFKB1	BCL2	BCL2L1
POLD1	BCL2L1	BHLHE41
EZH2	BHLHE41	BIRC3
MRE11	BIRC3	BIRC5
RAD51	BIRC5	BMP4
DDB1	BLM	BRAF
POU5F1	BMP4	CASP1
POLB	BRAF	CASP7
NBN	BRCA1	CASP8
TOP1	BRCA2	CAT
ESR1	CASP1	CAV1
SSRP1	CASP7	CBL
CDKN1A	CASP8	CCNA1
OGG1	CAT	CCNA2
CEBPB	CAV1	CCNB1
MTOR	CBL	CCND1
MGMT	CCNA1	CD4
PARP1	CCNA2	CD40LG
CDT1	CCNB1	CDC20
RFC1	CCND1	CDC25A
CTNNB1	CD4	CDC6
XPA	CD40LG	CDH1
MUTYH	CDC20	CDK4
HLA-DRB1	CDC25A	CDK6
MYC	CDC6	CDKN1A
ATM	CDH1	CDKN1B
DNMT3A	CDK4	CDKN1C
TWIST1	CDK6	CDKN2A
DDB2	CDKN1A	CDKN2B
PPARG	CDKN1B	CDT1
TERF2	CDKN1C	CEBPB
HMGB1	CDKN2A	CHEK2
POLH	CDKN2B	CLSPN
POLE	CDT1	CRADD
MCM2	CEBPB	CREBBP
TARDBP	CHEK1	CSF1R
TDG	CHEK2	CSF2
MCM7	CLSPN	CSF3
TERT	COPS5	CSNK1E
RECQL4	CRADD	CSNK2A1
MCM4	CREBBP	CTNNA1
POLK	CSF1R	CTNNB1
GNAS	CSF2	CXCL8
NFATC1	CSF3	DAPK1
ERCC1	CSNK1E	DHFR
ID1	CSNK2A1	DKK1
HLA-G	CTNNA1	DLL4
TNF	CTNNB1	EDN1
JUN	CXCL8	EGF
MPG	DAPK1	EGFR
HLA-B	DCLRE1C	ENG
MTA2	DDB2	ENO1
PRKAR1A	DHFR	ERBB2
LIG1	DKK1	ERBB3
DDX11	DLL4	ESR1
RB1	EDN1	ESR2
ID2	EGF	FAS
PML	EGFR	FASLG
ARID1A	ENG	FASN
HLA-A	ENO1	FGF1
IGFBP3	EP300	FGF10
PMS2	ERBB2	FGF2
CD74	ERBB3	FGF7
EP300	ESR1	FGFR1
TP63	ESR2	FGFR2
TREX1	FAS	FGFR3
NFKBIA	FASLG	FHIT
HDAC1	FASN	FLT1
HLA-DQB1	FGF1	FLT3
ERCC8	FGF10	FOS
SP1	FGF2	FOSL1
HIF1A	FGF7	FOXP3
EGFR	FGFR1	FST
LEF1	FGFR2	GCLC
POLI	FGFR3	GJA1
NEIL1	FHIT	GZMB
ID3	FLT1	HBEGF
MSH6	FLT3	HDAC1
SMARCA4	FOS	HES1
MAD2L2	FOSL1	HEY1
SMAD3	FOXP3	HGF
GATA3	FST	HIF1A
AR	GCLC	HLA-DRB1
POLQ	GJA1	HMOX1
SMAD4	GZMB	HRAS
NFE2L2	H2AFX	ICAM1
CDC73	HBEGF	ID1
NTHL1	HDAC1	IFNB1
POLL	HES1	IFNG
TNFAIP3	HEY1	IGF1
FOXP3	HGF	IGF1R
RPTOR	HIF1A	IGF2
SIRT1	HLA-DRB1	IGFBP2
TSC2	HMGB1	IGFBP3
CHEK2	HMOX1	IKBKG
DCLRE1C	HRAS	IL10
MLH1	HSF1	IL11
NOTCH1	ICAM1	IL12B
TSC1	ID1	IL13
VEGFA	IFNB1	IL15
SMAD2	IFNG	IL1B
BCL11B	IGF1	IL2
DLG1	IGF1R	IL4
DTL	IGF2	IL6
IGF1R	IGFBP2	IL7
TGFB1	IGFBP3	INHBA
MDC1	IKBKG	IRF3
S100A9	IL10	IRF4
SDHB	IL11	IRF6
VDR	IL12B	IRS1
APOBEC3A	IL13	ITGA2
REV1	IL15	ITGB1
WT1	IL1B	ITGB3
APOE	IL2	JAK3
APC	IL4	JUN
TAP1	IL6	KDM5C
MAPT	IL7	KDR
CD247	INHBA	KIT
FMR1	IRF3	KLF6
NEIL3	IRF4	KRAS
FOS	IRF6	LDHA
NKX2-1	IRS1	LDLR
APOBEC3B	ITGA2	LEF1
HSF1	ITGB1	LIF
ATR	ITGB3	LRP5
RXRA	JAK3	MAP3K7
RANBP2	JUN	MAPK1
HMGA1	KDM5C	MAPK8
GATA4	KDR	MCL1
BIRC3	KIT	MCM2
SOX9	KLF6	MCM4
SOX2	KRAS	MCM7
TP73	LDHA	MDM2
RAD50	LDLR	MET
NEIL2	LEF1	MMP1
PTEN	LIF	MMP12
SMUG1	LIG1	MMP2
ESR2	LRP5	MMP9
ALKBH3	MAD2L2	MTOR
MAPK1	MAP3K7	MYC
MEN1	MAPK1	NFATC2
CUL4A	MAPK8	NFE2L2
XRCC1	MCL1	NFKB1
POLN	MCM2	NFKBIA
MITF	MCM4	NOS2
IL6	MCM7	NOS3
CCND1	MDC1	NOTCH1
IGF1	MDM2	NOTCH2
BCL2	MET	NOTCH3
KMT2A	MLH1	NQO1
CRP	MMP1	NRAS
CTCF	MMP12	PDGFA
ERCC6	MMP2	PDGFB
EGR1	MMP9	PDGFRA
ETV6	MRE11	PDGFRB
RBBP8	MSH2	PEBP1
BAX	MSH6	PGR
TDP2	MTOR	PIAS1
TRIM28	MYC	PIK3CA
CDH1	NBN	PIK3CG
ITGB1	NFATC2	PIK3R1
KLF4	NFE2L2	PIM1
RBPJ	NFKB1	PIM2
PPARD	NFKBIA	PKM
STAT1	NHEJ1	PLAU
TP53BP1	NOS2	PLK1
TERF1	NOS3	PML
DGCR8	NOTCH1	PPARD
HES1	NOTCH2	PPARG
MDM2	NOTCH3	PPM1D
CREBBP	NQO1	PRF1
CUL4B	NRAS	PTEN
TLR4	PARP1	PTGS2
NR1H3	PCNA	PTK2
RUNX1	PDGFA	PTPN11
IL10	PDGFB	RAD17
CHEK1	PDGFRA	RAF1
APP	PDGFRB	RARB
NPM1	PEBP1	RASSF1
AKT1	PGR	RB1
IL1B	PIAS1	REL
FAAP24	PIK3CA	RIPK1
PGR	PIK3CG	RPTOR
MICA	PIK3R1	RUNX3
SRF	PIM1	RXRA
IGF2	PIM2	SELE
BIRC5	PKM	SERPINE1
SNCA	PLAU	SHC1
MUC1	PLK1	SKP2
POLDIP2	PML	SLC2A1
SMARCA2	POLB	SLC2A3
RAD18	POLD1	SMAD2
MTHFR	POLE	SMAD3
NR4A1	POLK	SMAD4
YAP1	POLN	SMAD6
HNF1B	PPARD	SMAD7
RAD51B	PPARG	SMARCA2
SREBF1	PPM1D	SNAI1
ERBB2	PRF1	SOD2
IFNG	PRKDC	SOS1
CDKN1B	PTEN	SP1
PAX2	PTGS2	SPP1
ITGB3	PTK2	SRC
NUP88	PTPN11	SRF
CD44	RAD17	STAT1
DICER1	RAD50	STAT3
MMP9	RAD51	STAT5A
H2AFX	RAF1	STAT6
TERC	RARB	STMN1
NKX3-1	RASSF1	TEK
GSTP1	RB1	TERF2
CDKN2A	RBBP8	TERT
KRAS	REL	TFE3
CDX2	RFC1	TGFB1
PTGS2	RIPK1	TGFB3
MBD2	RNF168	TGFBR2
GLI3	RNF8	TIMP2
IRF3	RPA1	TIMP3
ITGAV	RPTOR	TNC
SPI1	RUNX3	TNF
PLK1	RXRA	TNFRSF1A
SNAI1	SELE	TNFSF10
GLI1	SERPINE1	TNFSF11
RARB	SHC1	TOP2A
PARK7	SKP2	TP63
PTCH1	SLC2A1	TRAF3
SOX10	SLC2A3	TRIM28
BHLHE40	SMAD2	TSC1
HMOX1	SMAD3	TSC2
BRAF	SMAD4	TYMP
FAS	SMAD6	VCAM1
HR	SMAD7	VEGFA
SOX11	SMARCA2	VHL
TEAD1	SNAI1	VIM
SRC	SOD2	WEE1
PAX8	SOS1	WNT1
PIK3CA	SP1	WNT3A
TLR2	SPP1	WNT5A
CAV1	SRC	XIAP
ADIPOQ	SRF	YAP1
XRCC3	STAT1	YWHAQ
HAND2	STAT3	ZEB1
ERG	STAT5A	ZEB2
IKZF1	STAT6
RUNX3	STMN1
STAT6	TEK
CLU	TERF2
CXCL8	TERT
UIMC1	TFE3
FOXA1	TGFB1
SLX4	TGFB3
IRF4	TGFBR2
UGT1A1	TIMP2
PTPN11	TIMP3
RAD17	TNC
ZEB1	TNF
ANXA1	TNFRSF1A
HEY1	TNFSF10
NLRP3	TNFSF11
SRY	TOP2A
SMAD7	TP53
CSNK2A1	TP53BP1
AICDA	TP63
MIR21	TP73
PROX1	TRAF3
RET	TRIM28
CCNB1	TSC1
CXCL12	TSC2
FOXL2	TYMP
STAT5A	UIMC1
LGALS3	VCAM1
PHB	VEGFA
CD4	VHL
HMGA2	VIM
CALR	WEE1
MCL1	WNT1
BMI1	WNT3A
BCL2L1	WNT5A
BMP2	XIAP
AURKA	XPA
SOX17	XRCC6
VHL	YAP1
GATA6	YWHAQ
SLC6A4	ZEB1
IL4	ZEB2
CDC6
LEP
CTCFL
NME1
KIT
PYCARD
ZEB2
IRF6
REL
FGF2
CXCR4
GSTM1
FOSL1
CDK4
MIF
BDNF
CASP8
MMP2
BHLHE41
SATB2
NOS3
HSPA1A
ABCB1
SOD1
SREBF2
KMT2D
TFE3
PIAS1
NOD2
PINK1
COMT
NR0B2
CASP1
AGER
MET
RIPK1
MLH3
SPP1
MKI67
KLF6
PAX3
HOXB7
UBE2B
COL1A1
FLT3
SYK
TRERF1
TNFRSF1A
MAPK8
PON1
CLSPN
C9orf72
SAMHD1
ALK
ACVRL1
CFL1
IKBKG
CCR5
HRAS
CCL2
GFAP
CCNA2
INS
WNT5A
EGF
NOS2
VIM
COPS5
MYOCD
RASSF1
IL17A
HGF
TLR9
MIR155
ACE
PDGFRA
SHC1
GSTT1
BACH2
PRMT5
FOXP1
BAP1
ITGA2
FANCC
PDGFB
SERPINE1
FGFR1
PLAUR
PIK3R1
KDR
F3
HOXA11
NOX4
VWF
PIK3CG
FGFR2
ENO1
FGFR3
HOXA10
ICAM1
LDLR
TGFBR2
NFIA
FLT1
PDGFRB
POU4F1
ADAR
CD14
CBL
NOTCH3
ENG
RNF168
BAK1
EZR
TNFSF11
ALB
RAF1
CD274
TINF2
RNF8
RYR1
POSTN
MMP1
PTK2
NHEJ1
C3
CDC20
ELAVL1
DLX4
HSPA4
SCN5A
IRAK1
PRKCZ
LRP5
IL2
CFH
MAVS
WNT3A
PPP2R1A
IGF2BP3
PKM
XIAP
PPIA
IRS1
FOSL2
ABO
CCN2
IL12B
TEK
RNASEH2B
GNAQ
XPO1
TXN
GJA1
SMAD6
FGB
ANXA2
SIRT6
BMP4
MIR34A
P2RX7
CYP19A1
IFNB1
APOA1
SLC2A1
WWOX
GBA
YWHAQ
DAPK1
KDM5C
ETV1
NOTCH2
ABCA1
MAP3K7
CYBA
TYMP
NRAS
DKK1
SKP2
IL18
CDKN2B
CAMP
LEPR
KPNA2
GJB2
KLK3
SOCS3
CAPN3
CSF1R
VCAM1
PLAU
CYP1A1
SF3B1
TNKS
PPM1D
Sep-09
FASLG
ACVR1
RBMX
MBL2
SOD2
FHIT
KRIT1
UBE2C
COL2A1
OLR1
AGT
BMPR1A
BMPR2
SOST
TIMP2
IL15
PTOV1
CCNA1
TET2
ERBB3
NGF
BUB1B
MIR27A
EDN1
ASXL1
S100A4
HUWE1
TRAF3
MIR29A
PDCD1
TNFRSF11B
LPL
PROM1
PIN1
CDC25A
CXCL10
TGM2
BSG
CDK6
LPA
MIR146A
FCGR2B
ABCG2
PIM1
PLG
ALX4
SUMO2
LCN2
TFRC
WRAP53
ACTA2
NTRK2
DROSHA
NOP53
ALOX5
SUMO3
MAD2L1
DOT1L
SDC1
AGTR1
IL1RN
TNFRSF11A
IFNL1
IL2RA
CYP2E1
AIM2
MYD88
CYP2D6
INHBA
PDIA3
ATAD5
SIM1
GRIN2B
NUCKS1
FKBP5
CGAS
APOB
LIN28A
F2R
FASN
CTNNA1
TIMP1
PRF1
PDGFA
SFRP2
SOS1
HOXB2
AXL
NF1
WEE1
DYRK1A
PAX1
TRPV1
GRN
TTN
TCEA1
CD40LG
SERPINB5
SPARC
LGALS1
EEF1A1
CYP1B1
NQO1
MPO
NFATC4
ALDH2
SF3B4
SELE
APEX2
ITGA4
CDK2AP1
PRAME
FSHR
CTSB
CTNNBIP1
TLR3
TNFSF13B
CRADD
IL13
CETP
BIN1
IL23A
IFNA1
HOXB4
MIR125A
TNFRSF4
IFIH1
CD38
DRD1
MC1R
PDCD10
L1CAM
HP
PDCD4
CD8A
EPCAM
FLCN
RNASEH2A
FABP4
TLE3
FGF10
ANGPT2
Sep-02
CD163
FCGR3A
FGF1
PITX1
TNFSF10
CNR1
HTT
CD209
PF4
TRIB3
EGLN3
PTH
JAK3
CSNK1E
SMC6
CD63
CSF2
ENPP1
PTX3
MIR26A1
MIR200B
MMP12
SMC5
CXCR3
DDX41
KRT5
NDP
TSLP
TNFSF4
CAT
CADM1
TRB
CD34
ALCAM
SDC2
CRH
ATMIN
CHRNA5
GZMA
IL12A
STMN1
TGFB3
NEFL
HBEGF
CD86
ZBTB38
NFIC
SORT1
GLP1R
NES
SMOX
SORL1
MAP3K14
MUC5AC
MIR20A
S100A6
MIR31
BGN
MIR221
RCHY1
PRL
IL22
IL27
NODAL
DLC1
RETN
KL
CCM2
LIMS1
GZMB
GCLC
CA2
CLDN1
DEFB4A
CTSL
CNTNAP2
IL7
LIF
HSD11B2
DEFB1
MMP7
TMSB4X
IDH1
DAZL
ZNF652
HTRA1
ZC3HAV1
DHFR
CASP7
TREM2
TNFSF13
LDHA
MIR24-1
CSF3
UCN
MUC4
MMP8
TRPV4
COMP
ANGPT1
EDNRB
IL1RL1
MDK
MIR150
KCNJ5
SFTPC
HCRT
PEBP1
HPSE
FGF7
EYA4
IGFBP2
AFP
YY1
MIR141
LMAN1
HSPH1
WNT1
CCR7
SLC11A1
CSF2RA
TGFBI
TPH2
CD24
CYP11B2
LIPC
MUC2
TNKS2
TIMP3
ALDH1A1
LOXL1
PIWIL1
CASP14
CA9
NECTIN4
FOLH1
IL32
TNFRSF10A
IL17F
MIR96
KRT14
CX3CR1
DMBT1
P2RY12
SLC6A2
TRAIP
HSD11B1
PPP1R1B
CCL21
COL18A1
MIR106B
NFATC2
LGR5
TNC
MX1
PRKDC
CTSS
DUOX1
CTAG1B
CXCL13
SLIT2
ODC1
HMBS
PRDX2
ABCC6
SLC5A5
CSPG4
MUC7
NEWENTRY
PIM2
FAP
MIR124-2
FANCB
IGH
TP53INP1
NLRC4
PRTN3
IL11
CDKN1C
EVL
IL9
MIR328
FOLR1
TRIM16
EPHB6
MIR182
DLL4
LOR
AGR2
FST
CCL26
RPS6KA6
SLC7A1
SLC2A3
DIRAS3
LZTR1
IHH
UVSSA
GPC1
PMEL
MTAP
MMACHC
NAB2
SULT1E1
TBXAS1
PTTG1IP
PARP14
MIR27B
MIR181B1
SCGB3A1
ARL6IP5
HSPB6
EBP
MAGEC2
SMCHD1
RNASEH2C
CLIC5
MMP13
CCR6
LOXL2
MED12
NSMCE1
LOX
FLG
GATA2
MIR210
DUSP1
TFF2
FGFR4
AREG

## Sheet: Cellular response
"Cellular response to DNA Damage" genes	DDR genes excluded
AATF	AATF
ABL1	ACD
ABRAXAS1	ACER2
ACD	ACKR3
ACER2	ACTL6A
ACKR3	ACTR5
ACTL6A	ACTR8
ACTR2	ADPRS
ACTR5	AEN
ACTR8	AKT1
ADPRS	ALKBH1
AEN	ALKBH2
AKT1	ALKBH3
ALKBH1	ALKBH5
ALKBH2	ALKBH7
ALKBH3	ALKBH8
ALKBH5	ANKLE1
ALKBH7	ANKRD1
ALKBH8	APBB1
ANKLE1	APC
ANKRD1	APLF
AP5S1	APTX
AP5Z1	ARID3A
APBB1	ARMT1
APC	ASCC1
APEX1	ASCC2
APEX2	ASCC3
APLF	ASF1A
APTX	ASH2L
AQR	ASTE1
ARID3A	ATAD5
ARMT1	ATF2
ASCC1	ATMIN
ASCC2	ATR
ASCC3	ATRIP
ASF1A	ATRX
ASH2L	AURKA
ASTE1	BACH1
ATAD5	BAD
ATF2	BAG6
ATM	BAK1
ATMIN	BATF
ATP23	BAX
ATR	BAZ1B
ATRIP	BCCIP
ATRX	BCL2
ATXN3	BCL2A1
AUNIP	BCL2L1
AURKA	BCL2L10
AXIN2	BCL2L11
BABAM1	BCL2L12
BABAM2	BCL2L2
BACH1	BCL3
BAD	BCL6
BAG6	BCLAF1
BAK1	BID
BARD1	BOD1L1
BATF	BOK
BAX	BRAT1
BAZ1B	BRD4
BCCIP	BRSK1
BCL2	BTG2
BCL2A1	C14orf39
BCL2L1	C9orf116
BCL2L10	CARM1
BCL2L11	CASP14
BCL2L12	CASP2
BCL2L2	CASP3
BCL3	CASP9
BCL6	CBL
BCLAF1	CBX1
BID	CBX3
BIVM-ERCC5	CBX5
BLM	CBX8
BOD1L1	CCAR2
BOK	CCDC13
BRAT1	CCNB1
BRCA1	CCND1
BRCA2	CCNK
BRCC3	CD44
BRD4	CD74
BRIP1	CDC14B
BRSK1	CDC25C
BTG2	CDC5L
C9orf116	CDCA5
CARM1	CDIP1
CASP14	CDK1
CASP2	CDK2
CASP3	CDK3
CASP9	CDK5RAP3
CBL	CDK9
CBX1	CDKN1A
CBX3	CDKN1B
CBX5	CDKN2AIP
CBX8	CDKN2D
CCAR2	CEBPG
CCDC13	CENPS
KASH5	CENPX
CCNB1	CEP164
CCND1	CEP63
CCNH	CFAP410
CCNK	CHAF1A
CD44	CHAF1B
CD74	CHCHD4
CDC14B	CHCHD6
CDC25C	CHEK2
CDC45	CHRNA4
CDC5L	CIB1
CDC7	CIDEB
CDCA5	CINP
CDIP1	CLOCK
CDK1	CLSPN
CDK2	CLU
CDK3	CNOT1
CDK5RAP3	CNOT10
CDK7	CNOT11
CDK9	CNOT2
CDKN1A	CNOT3
CDKN1B	CNOT4
CDKN2AIP	CNOT6
CDKN2D	CNOT6L
CEBPG	CNOT7
CENPS	CNOT8
CENPX	CNOT9
CEP164	CRADD
CEP63	CRIP1
CETN1	CRY1
CETN2	CSNK1E
CFAP410	CTC1
CGAS	CTLA4
CHAF1A	CXCL12
CHAF1B	DDIAS
CHCHD4	DDIT3
CHCHD6	DDIT4
CHD1L	DDX1
CHEK1	DDX11
CHEK2	DDX39B
CHRNA4	DDX5
CIB1	DHX9
CIDEB	DMAP1
CINP	DNAJA1
CLOCK	DONSON
CLSPN	DOT1L
CLU	DTL
CNOT1	DYRK1A
CNOT10	DYRK2
CNOT11	DYRK3
CNOT2	E2F1
CNOT3	E2F4
CNOT4	E2F7
CNOT6	E2F8
CNOT6L	EEF1E1
CNOT7	EEPD1
CNOT8	EGFR
CNOT9	EGLN3
COPS2	EID3
COPS3	EIF2AK4
COPS4	ELL3
COPS5	EME1
COPS6	EME2
COPS7A	EMSY
COPS7B	ENDOV
COPS8	EPC2
CRADD	EPHA2
CRIP1	ERCC6L2
CRY1	ESCO2
CSNK1E	ETAA1
CTC1	EXO5
CTLA4	EYA1
CUL4A	EYA2
CUL4B	EYA3
CXCL12	EYA4
CYREN	FAAP100
DCLRE1A	FAAP20
DCLRE1B	FAAP24
DCLRE1C	FANCA
DDB1	FANCD2
DDB2	FANCE
DDIAS	FANCF
DDIT3	FANCG
DDIT4	FANCI
DDX1	FANCL
DDX11	FANCM
DDX39B	FBXO31
DDX5	FBXO4
DEK	FBXO45
DHX9	FBXO5
DMAP1	FBXO6
DMC1	FEM1B
DNA2	FGF10
DNAJA1	FMN2
DNTT	FMR1
DONSON	FNIP2
DOT1L	FOXM1
DTL	FOXN3
DTX3L	FOXO1
DYRK1A	FOXO3
DYRK2	FOXO4
DYRK3	FOXP1
E2F1	FTO
E2F4	FZR1
E2F7	GADD45A
E2F8	GGN
EEF1E1	GIGYF2
EEPD1	GML
EGFR	GNL1
EGLN3	GRB2
EID3	GTSE1
EIF2AK4	H2AW
ELL3	H2AX
EME1	H3-4
EME2	H4C1
EMSY	HIC1
ENDOV	HINFP
EP300	HIPK1
EPC2	HIPK2
EPHA2	HMGB2
ERCC1	HMOX1
ERCC2	HNRNPK
ERCC3	HPF1
ERCC4	HTRA2
ERCC5	IER3
ERCC6	IFI16
ERCC6L2	IGHMBP2
ERCC8	IKBKE
ESCO2	IKBKG
ETAA1	IMMP2L
EXD2	ING2
EXO1	ING4
EXO5	INIP
EYA1	INO80B
EYA2	INO80C
EYA3	INO80D
EYA4	INO80E
FAAP100	INTS3
FAAP20	INTS7
FAAP24	IRF3
FAM168A	IRF7
FAN1	ISG15
FANCA	JMY
FANCB	KASH5
FANCC	KIF22
FANCD2	KIN
FANCE	KMT5A
FANCF	LYN
FANCG	MACROD1
FANCI	MACROD2
FANCL	MAEL
FANCM	MAP2K6
FBH1	MAP3K20
FBXO31	MAPK1
FBXO4	MAPK12
FBXO45	MAPK14
FBXO5	MAPK15
FBXO6	MAPK3
FEM1B	MAPKAPK2
FEN1	MAPT
FGF10	MARCHF7
FIGN	MARF1
FIGNL1	MASTL
FIGNL2	MC1R
FMN2	MCL1
FMR1	MCM10
FNIP2	MCM7
FOXM1	MCRS1
FOXN3	MCTS1
FOXO1	MDM2
FOXO3	MDM4
FOXO4	MEIOC
FOXP1	MEN1
FTO	METTL3
FUS	MGME1
FZR1	MGMT
GADD45A	MICA
GEN1	MIF
GGN	MIR21
GIGYF2	MNDA
GINS2	MOAP1
GINS4	MORC2
GML	MORF4L2
GNL1	MRPS11
GPS1	MRPS26
GRB2	MRPS35
GTF2H1	MRPS9
GTF2H2	MSX1
GTF2H2C	MTA1
GTF2H3	MUC1
GTF2H4	MYC
GTF2H5	MYO6
GTSE1	NACC2
H2AX	NCOA6
HDAC10	NDRG1
HELB	NEDD4
HELQ	NEK1
HERC2	NEK11
HIC1	NEK4
HINFP	NFATC2
HIPK1	NFATC4
HIPK2	NFRKB
H4C1	NKX3-1
H2AW	NONO
H3-4	NOP53
HMGA1	NPAS2
HMGA2	NPLOC4
HMGB1	NPM1
HMGB2	NSMCE3
HMGN1	NSMCE4A
HMOX1	NUAK1
HNRNPK	NUDT1
HPF1	NUDT16
HSF1	NUPR1
HTRA2	NUPR2
HUS1	OARD1
HUS1B	OTUB1
HUWE1	PAGR1
IER3	PAK1
IFI16	PARG
IGHMBP2	PARK7
IKBKE	PARP10
IKBKG	PARP4
IMMP2L	PCBP4
ING2	PCLAF
ING4	PDS5A
INIP	PDS5B
INO80	PEA15
INO80B	PEDS1-UBE2V1
INO80C	PHF1
INO80D	PHLDA3
INO80E	PIDD1
INTS3	PIF1
INTS7	PIK3R1
IRF3	PLA2R1
IRF7	PLAGL1
ISG15	PLK1
ISY1	PLK2
JMY	PLK3
KAT5	PMAIP1
KDM1A	PML
KDM2A	POLE2
KDM4D	POLE3
KIF22	POLG2
KIN	POLH
KLHL15	POLI
KMT5A	PPM1D
LIG1	PPP1R10
LIG3	PPP1R15A
LIG4	PPP5C
LYN	PRIMPOL
MACROD1	PRKCD
MACROD2	PRMT1
MAD2L2	PSEN1
MAEL	PSMD10
MAGEF1	PSME4
MAP2K6	PTPN11
MAP3K20	PTTG1
MAPK1	PTTG1IP
MAPK12	PWWP3A
MAPK14	PYCARD
MAPK15	PYHIN1
MAPK3	RAD1
MAPKAPK2	RAD17
MAPT	RAD18
MARCHF7	RAD21
MARF1	RAD9A
MASTL	RAD9B
MBD4	RBBP5
MC1R	RBBP6
MCL1	RBL2
MCM10	RBM14
MCM7	RBM17
MCM8	RBM24
MCM9	RCHY1
MCMDC2	REV1
MCRS1	REV3L
MCTS1	REXO4
MDC1	RGCC
MDM2	RHNO1
MDM4	RINT1
MEIOB	RNASEH2B
MEIOC	RNF113A
MEN1	RNF169
METTL3	RPAIN
MGME1	RPL26
MGMT	RPS27L
MICA	RPS6KA6
MIF	RRM2B
MIR21	RUVBL1
MLH1	RUVBL2
MLH3	SESN2
MMS19	SETD7
MMS22L	SETX
MNAT1	SFN
MNDA	SFRP2
MOAP1	SGK1
MORC2	SHISA5
MORF4L1	SHPRH
MORF4L2	SIRT4
MPG	SIRT6
MRE11	SKIL
MRNIP	SLF1
MRPS11	SLF2
MRPS26	SLFN11
MRPS35	SMARCAD1
MRPS9	SMARCAL1
MSH2	SMC1A
MSH3	SMC3
MSH4	SMG1
MSH5	SMYD2
MSH6	SNAI1
MSX1	SNAI2
MTA1	SNW1
MUC1	SOX4
MUS81	SP100
MUTYH	SPATA18
MYC	SPATA22
MYO6	SPDYA
NABP1	SPIRE1
NABP2	SPIRE2
NACC2	SPO11
NBN	SPRED1
NCOA6	SPRED2
NDRG1	SPRTN
NEDD4	SSRP1
NEIL1	STK11
NEIL2	STK33
NEIL3	STUB1
NEK1	STXBP4
NEK11	SUPT16H
NEK4	SUSD6
NFATC2	SUV39H1
NFATC4	SYCP1
NFRKB	SYF2
NHEJ1	TAF1
NIPBL	TAF9
NKX3-1	TAF9B
NONO	TANK
NOP53	TAOK1
NPAS2	TAOK2
NPLOC4	TAOK3
NPM1	TDP1
NSD2	TDP2
NSMCE1	TENT4A
NSMCE2	TERF2
NSMCE3	TEX12
NSMCE4A	TFAP4
NTHL1	TFDP1
NUAK1	TFDP2
NUCKS1	TFDP3
NUDT1	TFPT
NUDT16	THOC1
NUDT16L1	THOC5
NUPR1	TICRR
NUPR2	TIGAR
OARD1	TIPIN
OGG1	TIPRL
OTUB1	TLK1
PAGR1	TLK2
PAK1	TMEM109
PALB2	TMEM161A
PARG	TNF
PARK7	TNFRSF1A
PARP1	TNFRSF1B
PARP10	TNKS1BP1
PARP2	TNP1
PARP3	TOP2A
PARP4	TOPBP1
PARP9	TOPORS
PARPBP	TP63
PAXIP1	TPT1
PAXX	TRAF6
PCBP4	TREX2
PCLAF	TRIAP1
PCNA	TRIM25
PDS5A	TRIM28
PDS5B	TRIM32
PEA15	TRIP12
PHF1	TRIP13
PHLDA3	TRRAP
PIAS4	TTC5
PIDD1	TWIST1
PIF1	UBA1
PIK3R1	UBA7
PLA2R1	UBE2A
PLAGL1	UBE2B
PLK1	UBE2D3
PLK2	UBE2E2
PLK3	UBE2L6
PMAIP1	UBE2NL
PML	UBE2T
PMS1	UBE2U
PMS2	UBE2V1
PMS2P1	UBE2W
PMS2P11	UBR5
PMS2P2	UCHL5
PMS2P3	UFD1
PMS2P5	UHRF1
PNKP	UPF1
POLA1	USP1
POLB	USP10
POLD1	USP16
POLD2	USP28
POLD3	USP3
POLD4	USP43
POLE	VAV3
POLE2	VCP
POLE3	WAC
POLG	WDHD1
POLG2	WDR33
POLH	WDR70
POLI	WDR76
POLK	WNT1
POLL	WRNIP1
POLM	XIAP
POLN	YAP1
POLQ	YJU2
POLR2A	ZBTB1
POLR2B	ZBTB18
POLR2C	ZBTB3
POLR2D	ZBTB38
POLR2E	ZBTB4
POLR2F	ZBTB40
POLR2G	ZBTB42
POLR2H	ZBTB47
POLR2I	ZBTB5
POLR2J	ZC3H12A
POLR2K	ZDHHC16
POLR2L	ZMAT3
PPIE	ZMPSTE24
PPM1D	ZNF385A
PPP1R10	ZNF652
PPP1R15A	ZNF771
PPP4C	ZRANB3
PPP4R2
PPP5C
PRIMPOL
PRKCD
PRKCG
PRKDC
PRMT1
PRMT6
PRPF19
PSEN1
PSMD10
PSMD14
PSME4
PTPN11
PTTG1
PTTG1IP
PWWP3A
PYCARD
PYHIN1
RAD1
RAD17
RAD18
RAD21
RAD21L1
RAD23A
RAD23B
RAD50
RAD51
RAD51AP1
RAD51B
RAD51C
RAD51D
RAD52
RAD54B
RAD54L
RAD9A
RAD9B
RADX
RBBP5
RBBP6
RBBP8
RBL2
RBM14
RBM17
RBM24
RBX1
RCHY1
REC8
RECQL
RECQL4
RECQL5
REV1
REV3L
REXO4
RFC1
RFC2
RFC3
RFC4
RFC5
RFWD3
RGCC
RHNO1
RIF1
RINT1
RMI1
RMI2
RNASEH2A
RNASEH2B
RNF111
RNF113A
RNF138
RNF168
RNF169
RNF8
RPA1
RPA2
RPA3
RPA4
RPAIN
RPL26
RPS27A
RPS27L
RPS3
RPS6KA6
RRM2B
RTEL1
RTEL1-TNFRSF6B
RUVBL1
RUVBL2
SAMHD1
SEM1
SESN2
SETD2
SETD7
SETMAR
SETX
SFN
SFPQ
SFR1
SFRP2
SGK1
SHISA5
SHLD1
SHLD2
SHLD3
SHPRH
SIRT1
SIRT4
SIRT6
C14orf39
SKIL
SLC30A9
SLF1
SLF2
SLFN11
SLX1A
SLX4
SMARCAD1
SMARCAL1
SMC1A
SMC3
SMC5
SMC6
SMCHD1
SMG1
SMUG1
SMYD2
SNAI1
SNAI2
SNW1
SOX4
SP100
SPATA18
SPATA22
SPDYA
SPIDR
SPIRE1
SPIRE2
SPO11
SPRED1
SPRED2
SPRTN
SSRP1
STK11
STK33
STUB1
STXBP4
SUMO1
SUPT16H
SUSD6
SUV39H1
SWI5
SWSAP1
SYCP1
SYF2
TAF1
TAF9
TAF9B
TANK
TAOK1
TAOK2
TAOK3
TCEA1
TDG
TDP1
TDP2
TENT4A
TERF2
TERF2IP
TEX12
TEX15
TFAP4
TFDP1
TFDP2
TFDP3
TFIP11
TFPT
THOC1
THOC5
TICRR
TIGAR
TIMELESS
TIPIN
TIPRL
TLK1
TLK2
TMEM109
TMEM161A
PEDS1-UBE2V1
TNF
TNFRSF1A
TNFRSF1B
TNKS1BP1
TNP1
TONSL
TOP2A
TOPBP1
TOPORS
TP53
TP53BP1
TP63
TP73
TPT1
TRAF6
TREX1
TREX2
TRIAP1
TRIM25
TRIM28
TRIM32
TRIP12
TRIP13
TRRAP
TTC5
TWIST1
UBA1
UBA52
UBA7
UBB
UBC
UBE2A
UBE2B
UBE2D3
UBE2E2
UBE2L6
UBE2N
UBE2NL
UBE2T
UBE2U
UBE2V1
UBE2V2
UBE2W
UBR5
UCHL5
UFD1
UHRF1
UIMC1
UNG
UPF1
USP1
USP10
USP16
USP28
USP3
USP43
USP45
USP47
USP51
USP7
UVRAG
UVSSA
VAV3
VCP
WAC
WAS
WDHD1
WDR33
WDR48
WDR70
WDR76
WNT1
WRAP53
WRN
WRNIP1
XAB2
XIAP
XPA
XPC
XRCC1
XRCC2
XRCC3
XRCC4
XRCC5
XRCC6
YAP1
YJU2
YY1
ZBTB1
ZBTB18
ZBTB3
ZBTB38
ZBTB4
ZBTB40
ZBTB42
ZBTB47
ZBTB5
ZBTB7A
ZC3H12A
ZDHHC16
ZFYVE26
ZMAT3
ZMPSTE24
ZNF365
ZNF385A
ZNF652
ZNF771
ZNF830
ZRANB3
ZSWIM7

## Sheet: CommonGenes
"Clustered DNA Damage" in Cancer Pathways & "Cellular DDR" genes	44 ∩ IntOGen	44 ∩ α-radiation	PubMed ID
AKT1	AKT1	BAX	25017500
APC	APC	CCNB1	23002402; 22608759
ATMIN	ATR	CDKN1A	25017500; 19108712
ATR	BCL2	HMOX1	21205307
BAK1	CBL	MCM7	823002402
BAX	CCND1	MDM2	25017500
BCL2	CDKN1A	PLK1	22608759
BCL2L1	CDKN1B	PPM1D	25017500; 22608759
CBL	CHEK2	TOP2A	24945610
CCNB1	EGFR
CCND1	MAPK1
CDKN1A	MDM2
CDKN1B	MYC
CHEK2	NFATC2
CLSPN	PIK3R1
CRADD	PML
CSNK1E	PPM1D
EGFR	PTPN11
FGF10	TOP2A
HMOX1	TP63
IKBKG
IRF3
MAPK1
MCL1
MCM7
MDM2
MYC
NFATC2
PIK3R1
PLK1
PML
PPM1D
PTPN11
RAD17
SNAI1
TERF2
TNF
TNFRSF1A
TOP2A
TP63
TRIM28
WNT1
XIAP
YAP1
