# Supplementary material for: In Silico Investigation of the Biological Implications of Complex DNA Damage with Emphasis in Cancer Radiotherapy through a Systems Biology Approach
Source: Molecules. 2021 Dec 15;26(24):7602. doi: 10.3390/molecules26247602 (PMC8708251; doi:10.3390/molecules26247602)
Supplement: Supplementary file 1 [file molecules-26-07602-s001.zip › Table S2.xlsx]

## Sheet: Neoplasms
geneId	geneSymbol	DSI	DPI	diseaseId	diseaseName	diseaseType	diseaseClass	diseaseSemanticType	score	EI	YearInitial	YearFinal	NofPmids	NofSnps	source
207	AKT1	0.311	0.962	C0006142	Malignant neoplasm of breast	disease	C04;C17	Neoplastic Process	0.70	0.993	1999	2020	271	6	BEFREE;CGI;CTD_human;GENOMICS_ENGLAND;UNIPROT
207	AKT1	0.311	0.962	C0025286	Meningioma	disease	C04;C10	Neoplastic Process	0.70	1	2013	2019	17	1	BEFREE;CGI;CTD_human;HPO
207	AKT1	0.311	0.962	C0678222	Breast Carcinoma	disease	C04;C17	Neoplastic Process	0.70	0.992	1999	2020	261	6	BEFREE;CGI;CTD_human;HPO
207	AKT1	0.311	0.962	C0919267	Ovarian neoplasm	disease	C04;C13;C19	Neoplastic Process	0.70	0.966	2005	2020	29	0	BEFREE;CGI;CTD_human;HPO;LHGDN
207	AKT1	0.311	0.962	C1140680	Malignant neoplasm of ovary	disease	C04;C13;C19	Neoplastic Process	0.70	0.974	2005	2020	39	1	BEFREE;CGI;CTD_human;GENOMICS_ENGLAND
207	AKT1	0.311	0.962	C0085261	Proteus Syndrome	disease	C16;C04;C05	Neoplastic Process	0.69	1	2008	2019	11	1	BEFREE;CTD_human;GENOMICS_ENGLAND;ORPHANET;UNIPROT
207	AKT1	0.311	0.962	C0009402	Colorectal Carcinoma	disease	C06;C04	Neoplastic Process	0.60	0.984	2002	2020	123	1	BEFREE;CTD_human;GENOMICS_ENGLAND
207	AKT1	0.311	0.962	C0024121	Lung Neoplasms	group	C04;C08	Neoplastic Process	0.50	1	2003	2019	17	0	BEFREE;CTD_human;HPO;LHGDN
207	AKT1	0.311	0.962	C0025202	Melanoma	disease	C04	Neoplastic Process	0.50	0.976	2002	2020	84	3	BEFREE;CGI;CLINVAR;HPO;LHGDN
596	BCL2	0.291	0.885	C0007102	Malignant tumor of colon	disease	C06;C04	Neoplastic Process	0.60	1	1997	2019	34	0	BEFREE;CTD_human;RGD
596	BCL2	0.291	0.885	C0024301	Lymphoma, Follicular	disease	C04;C20;C15	Neoplastic Process	0.60	0.969	1985	2020	388	0	BEFREE;CTD_human;LHGDN;ORPHANET
596	BCL2	0.291	0.885	C0024305	Lymphoma, Non-Hodgkin	disease	C04;C20;C15	Neoplastic Process	0.60	0.973	1988	2019	75	1	BEFREE;CTD_human;LHGDN;UNIPROT
596	BCL2	0.291	0.885	C0009375	Colonic Neoplasms	group	C06;C04	Neoplastic Process	0.56	1	1998	2009	8	0	BEFREE;CTD_human;LHGDN;RGD
596	BCL2	0.291	0.885	C0023434	Chronic Lymphocytic Leukemia	disease	C04;C20;C15	Neoplastic Process	0.50	0.974	1987	2020	267	4	BEFREE;CTD_human;GWASCAT;GWASDB;LHGDN
596	BCL2	0.291	0.885	C0024299	Lymphoma	group	C04;C20;C15	Neoplastic Process	0.50	0.981	1987	2020	262	0	BEFREE;CGI;HPO;LHGDN
1026	CDKN1A	0.403	0.769	C0038356	Stomach Neoplasms	group	C06;C04	Neoplastic Process	0.52	1	2004	2017	3	0	BEFREE;CTD_human;LHGDN;RGD
595	CCND1	0.344	0.923	C0026764	Multiple Myeloma	disease	C04;C20;C15;C14	Neoplastic Process	0.70	0.975	1992	2019	79	2	BEFREE;CTD_human;GWASCAT;GWASDB;HPO;LHGDN;ORPHANET
595	CCND1	0.344	0.923	C0376358	Malignant neoplasm of prostate	disease	C04;C12	Neoplastic Process	0.60	0.952	1998	2020	42	0	BEFREE;CTD_human;RGD
595	CCND1	0.344	0.923	C0033578	Prostatic Neoplasms	group	C04;C12	Neoplastic Process	0.57	1	1999	2015	8	0	BEFREE;CTD_human;LHGDN;RGD
595	CCND1	0.344	0.923	C0007138	Carcinoma, Transitional Cell	disease	C04	Neoplastic Process	0.56	0.875	1997	2017	8	0	BEFREE;CTD_human;LHGDN;RGD
595	CCND1	0.344	0.923	C0023904	Liver Neoplasms, Experimental	phenotype	C06;C04	Neoplastic Process; Experimental Model of Disease	0.50	1	2007	2017	2	0	CTD_human;RGD
595	CCND1	0.344	0.923	C0024668	Mammary Neoplasms, Experimental	phenotype	C04	Neoplastic Process; Experimental Model of Disease	0.50	1	2002	2005	5	0	CTD_human;RGD
595	CCND1	0.344	0.923	C0678222	Breast Carcinoma	disease	C04;C17	Neoplastic Process	0.50	0.966	1990	2020	237	3	BEFREE;CTD_human;GWASCAT
4193	MDM2	0.362	0.846	C0006142	Malignant neoplasm of breast	disease	C04;C17	Neoplastic Process	0.60	0.904	1994	2019	104	6	BEFREE;CTD_human;RGD
4193	MDM2	0.362	0.846	C0025202	melanoma	disease	C04	Neoplastic Process	0.50	1	1995	2020	31	1	BEFREE;CTD_human;HPO
4193	MDM2	0.362	0.846	C0678222	Breast Carcinoma	disease	C04;C17	Neoplastic Process	0.50	0.922	1993	2019	102	6	BEFREE;CTD_human;HPO
5781	PTPN11	0.385	0.923	C0023467	Leukemia, Myelocytic, Acute	disease	C04	Neoplastic Process	0.80	1	2003	2019	26	4	BEFREE;CGI;CLINVAR;CTD_human;LHGDN;UNIPROT
5781	PTPN11	0.385	0.923	C3463824	Myelodysplastic Syndrome	group	C15	Neoplastic Process	0.50	1	2001	2017	10	1	BEFREE;CGI;HPO;LHGDN
5781	PTPN11	0.385	0.923	C0349639	Juvenile Myelomonocytic Leukemia	disease	C04;C15	Neoplastic Process	1.00	0.983	2000	2020	120	24	BEFREE;CLINVAR;CTD_human;HPO;LHGDN;MGD;ORPHANET;UNIPROT
4609	MYC	0.344	0.923	C0006413	Burkitt Lymphoma	disease	C04;C01;C20;C15	Neoplastic Process	1.00	0.977	1982	2020	257	0	BEFREE;CGI;CTD_human;HPO;LHGDN;MGD;ORPHANET;UNIPROT
4609	MYC	0.344	0.923	C0023903	Liver neoplasms	group	C06;C04	Neoplastic Process	0.60	1	1985	2019	23	0	BEFREE;CTD_human;LHGDN;MGD;RGD
4609	MYC	0.344	0.923	C0027819	Neuroblastoma	disease	C04	Neoplastic Process	0.60	0.984	1985	2019	63	0	BEFREE;CGI;CTD_human
4609	MYC	0.344	0.923	C2239176	Liver carcinoma	disease	C06;C04	Neoplastic Process	0.60	1	1985	2020	79	0	BEFREE;CTD_human;LHGDN;MGD;RGD
4609	MYC	0.344	0.923	C0345904	Malignant neoplasm of liver	disease	C06;C04	Neoplastic Process	0.59	1	1996	2019	13	0	BEFREE;CTD_human;MGD;RGD
4609	MYC	0.344	0.923	C0009375	Colonic Neoplasms	group	C06;C04	Neoplastic Process	0.53	1	2002	2019	8	0	BEFREE;CTD_human;LHGDN;RGD
4609	MYC	0.344	0.923	C0023904	Liver Neoplasms, Experimental	phenotype	C06;C04	Neoplastic Process; Experimental Model of Disease	0.50	1	1988	2008	4	0	CTD_human;RGD
4609	MYC	0.344	0.923	C0152013	Adenocarcinoma of lung (disorder)	disease	C04	Neoplastic Process	0.50	1	2008	2018	15	0	BEFREE;CLINVAR;CTD_human
1956	EGFR	0.295	0.885	C0007131	Non-Small Cell Lung Carcinoma	disease	C04;C08	Neoplastic Process	0.70	0.976	1989	2020	4060	39	BEFREE;CGI;CLINVAR;CTD_human;LHGDN
1956	EGFR	0.295	0.885	C0017636	Glioblastoma	disease	C04	Neoplastic Process	0.70	0.975	1988	2020	607	12	BEFREE;CGI;CLINVAR;CTD_human;GWASCAT;LHGDN
1956	EGFR	0.295	0.885	C0152013	Adenocarcinoma of lung (disorder)	disease	C04	Neoplastic Process	0.70	0.978	1990	2020	1148	26	BEFREE;CGI;CLINVAR;CTD_human
1956	EGFR	0.295	0.885	C0279626	Squamous cell carcinoma of esophagus	disease	C06;C04	Neoplastic Process	0.70	1	1994	2020	72	6	BEFREE;CGI;CLINVAR;CTD_human
1956	EGFR	0.295	0.885	C0018671	Head and Neck Neoplasms	group	C04	Neoplastic Process	0.63	0.889	2003	2017	9	3	BEFREE;CGI;CLINVAR;CTD_human;LHGDN
1956	EGFR	0.295	0.885	C0014859	Esophageal Neoplasms	group	C06;C04	Neoplastic Process	0.60	1	1988	2019	33	0	BEFREE;CGI;CTD_human;LHGDN
1956	EGFR	0.295	0.885	C0024121	Lung Neoplasms	group	C04;C08	Neoplastic Process	0.60	0.984	1994	2019	192	3	BEFREE;CGI;CTD_human;LHGDN
1956	EGFR	0.295	0.885	C0242379	Malignant neoplasm of lung	disease	C04;C08	Neoplastic Process	0.60	0.983	1988	2020	1494	27	BEFREE;CGI;CTD_human
1956	EGFR	0.295	0.885	C0278996	Malignant Head and Neck Neoplasm	disease	C04	Neoplastic Process	0.60	0.965	1989	2019	86	0	BEFREE;CGI;CTD_human
1956	EGFR	0.295	0.885	C0546837	Malignant neoplasm of esophagus	disease	C06;C04	Neoplastic Process	0.60	1	1988	2020	40	0	BEFREE;CGI;CTD_human
1956	EGFR	0.295	0.885	C0006118	Brain Neoplasms	group	C04;C10	Neoplastic Process	0.50	0.981	1988	2019	53	8	BEFREE;CGI;CLINVAR;LHGDN
1956	EGFR	0.295	0.885	C0007137	Squamous cell carcinoma	disease	C04	Neoplastic Process	0.50	0.979	1984	2020	288	5	BEFREE;CLINVAR;CTD_human;LHGDN
1956	EGFR	0.295	0.885	C0009404	Colorectal Neoplasms	group	C06;C04	Neoplastic Process	0.50	0.976	2003	2019	42	2	BEFREE;CLINVAR;CTD_human;LHGDN
1956	EGFR	0.295	0.885	C0017638	Glioma	disease	C04	Neoplastic Process	0.50	0.991	1988	2020	215	12	BEFREE;CGI;GWASCAT;GWASDB;LHGDN
1956	EGFR	0.295	0.885	C0033578	Prostatic Neoplasms	group	C04;C12	Neoplastic Process	0.50	1	1994	2018	23	1	BEFREE;CLINVAR;CTD_human;LHGDN
1956	EGFR	0.295	0.885	C0149782	Squamous cell carcinoma of lung	disease	C04;C08	Neoplastic Process	0.50	0.98	2007	2019	51	7	BEFREE;CGI;CLINVAR
1956	EGFR	0.295	0.885	C0152018	Esophageal carcinoma	disease	C06;C04	Neoplastic Process	0.50	1	1988	2019	43	0	BEFREE;CGI;CLINVAR
1956	EGFR	0.295	0.885	C0334588	Giant Cell Glioblastoma	disease	C04	Neoplastic Process	0.50	1	2009	2015	5	0	CTD_human;ORPHANET
1956	EGFR	0.295	0.885	C0684249	Carcinoma of lung	disease	C04;C08	Neoplastic Process	0.50	0.985	1988	2020	1300	28	BEFREE;CGI;CLINVAR
1956	EGFR	0.295	0.885	C1168401	Squamous cell carcinoma of the head and neck	disease	C04	Neoplastic Process	0.50	0.982	1992	2020	277	15	BEFREE;CGI;CLINVAR
1956	EGFR	0.295	0.885	C1621958	Glioblastoma Multiforme	disease	C04	Neoplastic Process	0.50	0.973	1988	2020	562	6	BEFREE;CTD_human;GWASCAT
324	APC	0.373	0.962	C0032580	Adenomatous Polyposis Coli	disease	C16;C06;C04	Neoplastic Process	1.00	0.961	1989	2020	648	189	BEFREE;CLINVAR;CTD_human;GENOMICS_ENGLAND;LHGDN;MGD;RGD;UNIPROT
324	APC	0.373	0.962	C0009404	Colorectal Neoplasms	group	C06;C04	Neoplastic Process	0.90	0.982	1990	2019	109	15	BEFREE;CLINVAR;CTD_human;GWASCAT;LHGDN;MGD;UNIPROT
324	APC	0.373	0.962	C0009402	Colorectal Carcinoma	disease	C06;C04	Neoplastic Process	0.80	0.972	1990	2020	359	34	BEFREE;CLINVAR;CTD_human;GENOMICS_ENGLAND;GWASCAT;UNIPROT
324	APC	0.373	0.962	C0079218	Fibromatosis, Aggressive	disease	C04	Neoplastic Process	0.80	1	1993	2019	36	2	BEFREE;CGI;CLINVAR;CTD_human;HPO;LHGDN;ORPHANET
324	APC	0.373	0.962	C0024623	Malignant neoplasm of stomach	disease	C06;C04	Neoplastic Process	0.70	0.95	1992	2019	20	0	BEFREE;CGI;CTD_human;HPO
324	APC	0.373	0.962	C0025149	Medulloblastoma	disease	C04	Neoplastic Process	0.70	1	1995	2020	18	5	BEFREE;CTD_human;HPO;UNIPROT
324	APC	0.373	0.962	C0206624	Hepatoblastoma	disease	C04	Neoplastic Process	0.70	0.947	1995	2019	19	3	BEFREE;CGI;CLINVAR;HPO;MGD
324	APC	0.373	0.962	C0376358	Malignant neoplasm of prostate	disease	C04;C12	Neoplastic Process	0.70	0.96	1994	2019	25	4	BEFREE;CTD_human;HPO;MGD
324	APC	0.373	0.962	C2239176	Liver carcinoma	disease	C06;C04	Neoplastic Process	0.70	0.963	1993	2019	27	11	BEFREE;CLINVAR;CTD_human;HPO;MGD
324	APC	0.373	0.962	C0038356	Stomach Neoplasms	group	C06;C04	Neoplastic Process	0.64	1	1993	2019	4	12	BEFREE;CGI;CLINVAR;CTD_human;HPO
324	APC	0.373	0.962	C0009375	Colonic Neoplasms	group	C06;C04	Neoplastic Process	0.60	0.949	1990	2019	39	6	BEFREE;CTD_human;LHGDN;RGD
324	APC	0.373	0.962	C0023903	Liver neoplasms	group	C06;C04	Neoplastic Process	0.54	1	1997	2016	5	0	BEFREE;CTD_human;MGD
324	APC	0.373	0.962	C0033578	Prostatic Neoplasms	group	C04;C12	Neoplastic Process	0.52	1	2007	2018	4	0	CTD_human;LHGDN;MGD
324	APC	0.373	0.962	C0345904	Malignant neoplasm of liver	disease	C06;C04	Neoplastic Process	0.51	1	2016	2018	2	0	BEFREE;CTD_human;MGD
324	APC	0.373	0.962	C0007102	Malignant tumor of colon	disease	C06;C04	Neoplastic Process	0.50	0.948	1992	2019	97	9	BEFREE;CLINVAR;CTD_human;GWASCAT;HPO
867	CBL	0.527	0.769	C0349639	Juvenile Myelomonocytic Leukemia	disease	C04;C15	Neoplastic Process	0.80	1	2009	2019	29	4	BEFREE;CLINVAR;CTD_human;GENOMICS_ENGLAND;HPO;ORPHANET
867	CBL	0.527	0.769	C0023467	Leukemia, Myelocytic, Acute	disease	C04	Neoplastic Process	0.50	1	2003	2019	13	11	BEFREE;CGI;GWASCAT;LHGDN
1027	CDKN1B	0.409	0.769	C1970712	Multiple Endocrine Neoplasia, Type IV	disease	C16;C04;C19	Neoplastic Process	0.79	1	1996	2019	17	9	BEFREE;CLINGEN;CLINVAR;CTD_human;GENOMICS_ENGLAND;ORPHANET
1027	CDKN1B	0.409	0.769	C0032000	Pituitary Adenoma	disease	C04;C10;C19	Neoplastic Process	0.71	1	2006	2010	3	0	BEFREE;CGI;CTD_human;GENOMICS_ENGLAND;HPO
1027	CDKN1B	0.409	0.769	C0006142	Malignant neoplasm of breast	disease	C04;C17	Neoplastic Process	0.60	0.964	1996	2019	55	2	BEFREE;CGI;CTD_human
1027	CDKN1B	0.409	0.769	C0027662	Multiple Endocrine Neoplasia	disease	C16;C04;C19	Neoplastic Process	0.60	0.957	2006	2017	23	0	BEFREE;GENOMICS_ENGLAND;LHGDN;RGD
1027	CDKN1B	0.409	0.769	C0678222	Breast Carcinoma	disease	C04;C17	Neoplastic Process	0.60	0.965	1996	2019	57	2	BEFREE;CGI;CTD_human
11200	CHEK2	0.46	0.808	C0006142	Malignant neoplasm of breast	disease	C04;C17	Neoplastic Process	0.80	0.963	2001	2019	218	152	BEFREE;CGI;CLINVAR;CTD_human;GENOMICS_ENGLAND;UNIPROT
11200	CHEK2	0.46	0.808	C0376358	Malignant neoplasm of prostate	disease	C04;C12	Neoplastic Process	0.80	0.963	2003	2019	27	28	BEFREE;CLINVAR;CTD_human;GENOMICS_ENGLAND;HPO;UNIPROT
11200	CHEK2	0.46	0.808	C0029463	Osteosarcoma	disease	C04	Neoplastic Process	0.74	1	2002	2019	4	10	BEFREE;CLINVAR;CTD_human;GENOMICS_ENGLAND;HPO;LHGDN;ORPHANET;UNIPROT
11200	CHEK2	0.46	0.808	C0009402	Colorectal Carcinoma	disease	C06;C04	Neoplastic Process	0.70	0.885	2003	2019	26	5	BEFREE;CLINVAR;CTD_human;GENOMICS_ENGLAND
11200	CHEK2	0.46	0.808	C0678222	Breast Carcinoma	disease	C04;C17	Neoplastic Process	0.70	0.952	2001	2019	165	23	BEFREE;CGI;CLINVAR;CTD_human;GWASCAT;HPO
11200	CHEK2	0.46	0.808	C2931456	Prostate cancer, familial	disease	C04;C12	Neoplastic Process	0.52	1	2003	2003	2	1	BEFREE;CTD_human;ORPHANET
11200	CHEK2	0.46	0.808	C0242379	Malignant neoplasm of lung	disease	C04;C08	Neoplastic Process	0.50	1	2000	2017	11	3	BEFREE;CTD_human;GWASDB
11200	CHEK2	0.46	0.808	C1458155	Mammary Neoplasms	group	C04;C17	Neoplastic Process	0.50	0.964	2002	2017	55	7	BEFREE;CLINVAR;CTD_human;LHGDN
3162	HMOX1	0.381	0.923	C0024668	Mammary Neoplasms, Experimental	phenotype	C04	Neoplastic Process; Experimental Model of Disease	0.50	1	2005	2012	2	0	CTD_human;RGD
5371	PML	0.477	0.846	C0023487	Acute Promyelocytic Leukemia	disease	C04	Neoplastic Process	0.60	0.978	1990	2020	509	0	BEFREE;CTD_human;LHGDN;ORPHANET
8493	PPM1D	0.513	0.808	C0006142	Malignant neoplasm of breast	disease	C04;C17	Neoplastic Process	0.60	0.964	2002	2020	28	0	BEFREE;CTD_human;GENOMICS_ENGLAND
8493	PPM1D	0.513	0.808	C0678222	Breast Carcinoma	disease	C04;C17	Neoplastic Process	0.50	0.96	2002	2020	25	0	BEFREE;CTD_human;HPO
8626	TP63	0.362	0.769	C1140680	Malignant neoplasm of ovary	disease	C04;C13;C19	Neoplastic Process	0.53	0.75	2001	2012	4	0	BEFREE;CTD_human;UNIPROT
8626	TP63	0.362	0.769	C0152013	Adenocarcinoma of lung (disorder)	disease	C04	Neoplastic Process	0.50	0.929	2010	2017	14	6	BEFREE;CTD_human;GWASCAT;GWASDB
8626	TP63	0.362	0.769	C0242379	Malignant neoplasm of lung	disease	C04;C08	Neoplastic Process	0.50	0.958	1999	2019	24	4	BEFREE;CTD_human;GWASDB
8626	TP63	0.362	0.769	C0684249	Carcinoma of lung	disease	C04;C08	Neoplastic Process	0.50	0.958	1999	2019	24	4	BEFREE;GWASCAT;UNIPROT
10155	TRIM28	0.592	0.731	C0027708	Nephroblastoma	disease	C16;C04;C13;C12	Neoplastic Process	0.62	1	2018	2019	3	0	BEFREE;GENOMICS_ENGLAND;HPO;ORPHANET

## Sheet: Cancer_Site
Neoplasm	Body Site
Acute Promyelocytic Leukemia
Adenocarcinoma of lung (disorder)	Chest
Adenomatous Polyposis Coli
Brain Neoplasms	Brain
Breast Carcinoma	Breast
Burkitt Lymphoma
Carcinoma of lung	Chest
Carcinoma, Transitional Cell	Pelvis
Chronic Lymphocytic Leukemia
Colonic Neoplasms	Stomach and Abdomen
Colorectal Carcinoma	Stomach and Abdomen
Colorectal Neoplasms	Stomach and Abdomen
Esophageal carcinoma	Head and Neck
Esophageal Neoplasms	Head and Neck
Fibromatosis, Aggressive
Giant Cell Glioblastoma	Brain
Glioblastoma	Brain
Glioblastoma Multiforme	Brain
Glioma	Brain
Head and Neck Neoplasms	Head and Neck
Hepatoblastoma
Juvenile Myelomonocytic Leukemia
Leukemia, Myelocytic, Acute
Liver carcinoma	Stomach and Abdomen
Liver neoplasms	Stomach and Abdomen
Liver Neoplasms, Experimental	Stomach and Abdomen
Lung Neoplasms	Chest
Lymphoma
Lymphoma, Follicular
Lymphoma, Non-Hodgkin
Malignant Head and Neck Neoplasm	Head and Neck
Malignant neoplasm of breast	Breast
Malignant neoplasm of esophagus	Head and Neck
Malignant neoplasm of liver	Stomach and Abdomen
Malignant neoplasm of lung	Chest
Malignant neoplasm of ovary	Stomach and Abdomen
Malignant neoplasm of prostate	Pelvis
Malignant neoplasm of stomach	Stomach and Abdomen
Malignant tumor of colon	Stomach and Abdomen
Mammary Neoplasms	Breast
Mammary Neoplasms, Experimental	Breast
Medulloblastoma	Brain
Melanoma
Meningioma	Brain
Multiple Endocrine Neoplasia
Multiple Endocrine Neoplasia, Type IV
Multiple Myeloma
Myelodysplastic Syndrome
Nephroblastoma	Stomach and Abdomen
Neuroblastoma
Non-Small Cell Lung Carcinoma	Chest
Osteosarcoma
Ovarian neoplasm	Stomach and Abdomen
Pituitary Adenoma	Brain
Prostate cancer, familial	Pelvis
Prostatic Neoplasms	Pelvis
Proteus Syndrome
Squamous cell carcinoma
Squamous cell carcinoma of esophagus	Head and Neck
Squamous cell carcinoma of lung	Chest
Squamous cell carcinoma of the head and neck	Head and Neck
Stomach Neoplasms	Stomach and Abdomen

## Sheet: NonNeoplastic_Diseases
geneId	geneSymbol	DSI	DPI	diseaseId	diseaseName	diseaseType	diseaseClass	diseaseSemanticType	score	EI	YearInitial	YearFinal	NofPmids	NofSnps	source
207	AKT1	0.311	0.962	C0036341	Schizophrenia	disease	F03	Mental or Behavioral Dysfunction	0.90	0.865	2001	2019	52	4	BEFREE;CTD_human;GENOMICS_ENGLAND;HPO;LHGDN;MGD
207	AKT1	0.311	0.962	C3554519	COWDEN SYNDROME 6	disease		Disease or Syndrome	0.70	1	2013	2013	1	2	CLINVAR;CTD_human;GENOMICS_ENGLAND;UNIPROT
545	ATR	0.456	0.923	C0265202	Seckel syndrome	disease	C23;C16;C05;C10;C19	Disease or Syndrome	0.80	1	2003	2018	15	2	BEFREE;GENOMICS_ENGLAND;MGD;ORPHANET
545	ATR	0.456	0.923	C4551474	Seckel syndrome 1	disease	C23;C16;C05;C10;C19	Disease or Syndrome	0.61	1	2003	2009	2	8	BEFREE;CLINVAR;CTD_human;GENOMICS_ENGLAND
596	BCL2	0.291	0.885	C0011860	Diabetes Mellitus, Non-Insulin-Dependent	disease	C18;C19	Disease or Syndrome	0.67	1	2006	2020	11	1	BEFREE;CTD_human;GWASCAT;GWASDB;RGD
596	BCL2	0.291	0.885	C0002395	Alzheimer's Disease	disease	C10;F03	Disease or Syndrome	0.60	1	1996	2019	32	1	BEFREE;CTD_human;RGD
596	BCL2	0.291	0.885	C0032460	Polycystic Ovary Syndrome	disease	C04;C13;C19	Disease or Syndrome	0.55	1	1998	2018	6	0	BEFREE;CTD_human;RGD
596	BCL2	0.291	0.885	C0020538	Hypertensive disease	group	C14	Disease or Syndrome	0.53	1	1998	2017	5	0	BEFREE;CTD_human;RGD
596	BCL2	0.291	0.885	C0242350	Erectile dysfunction	disease	C12;F03	Disease or Syndrome	0.51	1	2002	2018	3	0	BEFREE;CTD_human;RGD
596	BCL2	0.291	0.885	C0011853	Diabetes Mellitus, Experimental	disease	C18;C19	Experimental Model of Disease	0.50	1	2005	2013	4	0	CTD_human;RGD
596	BCL2	0.291	0.885	C0035304	Retinal Degeneration	phenotype	C11	Pathologic Function	0.50	1	1996	2014	2	0	CTD_human;RGD
1026	CDKN1A	0.403	0.769	C0035126	Reperfusion Injury	disease	C23;C14	Injury or Poisoning	0.50	1	1999	2007	2	0	CTD_human;RGD
595	CCND1	0.344	0.923	C0019562	Von Hippel-Lindau Syndrome	disease	C16;C10;C14	Disease or Syndrome	0.53	1	2002	2005	3	0	BEFREE;CTD_human;GENOMICS_ENGLAND;LHGDN						C0019562	Von Hippel-Lindau Syndrome	disease	C16;C10;C14	Disease or Syndrome	0.53	1	2002	2005	3	0	BEFREE;CTD_human;GENOMICS_ENGLAND;LHGDN
5781	PTPN11	0.385	0.923	C0028326	Noonan Syndrome	disease	C16;C17;C05;C14	Disease or Syndrome	1.00	0.987	2001	2020	301	58	BEFREE;CLINGEN;CLINVAR;CTD_human;GENOMICS_ENGLAND;LHGDN;MGD;ORPHANET
5781	PTPN11	0.385	0.923	C0175704	LEOPARD Syndrome	disease	C16;C17;C05;C14	Disease or Syndrome	1.00	0.982	2001	2019	112	15	BEFREE;CLINGEN;CLINVAR;CTD_human;GENOMICS_ENGLAND;LHGDN;MGD
5781	PTPN11	0.385	0.923	C0410530	Metachondromatosis	disease	C16;C04;C05	Disease or Syndrome	0.75	0.963	2001	2018	27	29	BEFREE;CLINVAR;CTD_human;GENOMICS_ENGLAND;ORPHANET
5781	PTPN11	0.385	0.923	C1275081	Cardio-facio-cutaneous syndrome	disease	C23;C16;C17;C14	Congenital Abnormality	0.57	0.889	2002	2017	9	0	BEFREE;CLINGEN;CTD_human
5781	PTPN11	0.385	0.923	C1527404	Female Pseudo-Turner Syndrome	disease	C16;C17;C05;C14	Congenital Abnormality	0.50	1	2004	2007	4	0	CTD_human;MGD
5781	PTPN11	0.385	0.923	C4551602	Noonan Syndrome 1	disease	C16;C17;C05;C14	Disease or Syndrome	0.91	1	2001	2019	68	49	BEFREE;CLINVAR;CTD_human;GENOMICS_ENGLAND;MGD;UNIPROT
5781	PTPN11	0.385	0.923	C4551484	Leopard Syndrome 1	disease	C16;C17;C05;C14	Disease or Syndrome	0.70	1	2001	2018	33	26	CLINVAR;CTD_human;GENOMICS_ENGLAND;UNIPROT
5781	PTPN11	0.385	0.923	C0587248	Costello syndrome (disorder)	disease	C16;C05	Disease or Syndrome	0.55	1	2003	2016	6	0	BEFREE;CLINGEN;CTD_human
5781	PTPN11	0.385	0.923	C0041409	Turner Syndrome, Male	disease	C16;C17;C05;C14	Disease or Syndrome	0.50	1	2004	2007	4	0	CTD_human;MGD
598	BCL2L1	0.493	0.885	C0011853	Diabetes Mellitus, Experimental	disease	C18;C19	Experimental Model of Disease	0.50	1	2006	2007	2	0	CTD_human;RGD
598	BCL2L1	0.493	0.885	C0027051	Myocardial Infarction	disease	C23;C14	Disease or Syndrome	0.50	1	2007	2009	2	0	CTD_human;RGD
598	BCL2L1	0.493	0.885	C0242350	Erectile dysfunction	disease	C12;F03	Disease or Syndrome	0.50	1	2002	2002	1	0	CTD_human;RGD
7124	TNF	0.231	0.962	C0003873	Rheumatoid Arthritis	disease	C17;C05;C20	Disease or Syndrome	0.70	0.975	1989	2020	1014	2	BEFREE;CTD_human;GWASDB;LHGDN;MGD
7124	TNF	0.231	0.962	C0006625	Cachexia	phenotype	C23	Sign or Symptom	0.60	1	1990	2020	34	0	BEFREE;CTD_human;RGD
7124	TNF	0.231	0.962	C0009324	Ulcerative Colitis	disease	C06	Disease or Syndrome	0.60	0.971	1996	2020	170	1	BEFREE;CTD_human;LHGDN;RGD
7124	TNF	0.231	0.962	C0011860	Diabetes Mellitus, Non-Insulin-Dependent	disease	C18;C19	Disease or Syndrome	0.60	0.95	1995	2020	179	2	BEFREE;CTD_human;LHGDN;RGD
7124	TNF	0.231	0.962	C0018790	Cardiac Arrest	disease	C14	Disease or Syndrome	0.60	1	1998	2019	12	0	BEFREE;CTD_human;RGD
7124	TNF	0.231	0.962	C0018801	Heart failure	disease	C14	Disease or Syndrome	0.60	0.965	1996	2019	57	0	BEFREE;CTD_human;LHGDN;MGD;RGD
7124	TNF	0.231	0.962	C0018802	Congestive heart failure	disease	C14	Disease or Syndrome	0.60	0.972	1996	2020	71	0	BEFREE;CTD_human;MGD;RGD
7124	TNF	0.231	0.962	C0020429	Hyperalgesia	phenotype	C23;C10	Sign or Symptom	0.60	1	1995	2020	31	0	BEFREE;CTD_human;RGD
7124	TNF	0.231	0.962	C0020538	Hypertensive disease	group	C14	Disease or Syndrome	0.60	1	1998	2020	66	0	BEFREE;CTD_human;LHGDN;RGD
7124	TNF	0.231	0.962	C0021368	Inflammation	phenotype	C23	Pathologic Function	0.60	1	2001	2016	28	0	CTD_human;LHGDN;RGD
7124	TNF	0.231	0.962	C0021390	Inflammatory Bowel Diseases	group	C06	Disease or Syndrome	0.60	0.964	1992	2020	362	0	BEFREE;CTD_human;LHGDN;MGD
7124	TNF	0.231	0.962	C0024115	Lung diseases	group	C08	Disease or Syndrome	0.60	1	1999	2019	15	0	BEFREE;CTD_human;RGD
7124	TNF	0.231	0.962	C0027051	Myocardial Infarction	disease	C23;C14	Disease or Syndrome	0.60	0.961	2000	2019	51	1	BEFREE;CTD_human;LHGDN;RGD
7124	TNF	0.231	0.962	C0038454	Cerebrovascular accident	group	C10;C14	Disease or Syndrome	0.60	0.956	1999	2020	45	2	BEFREE;CTD_human;LHGDN;RGD
7124	TNF	0.231	0.962	C0162557	Liver Failure, Acute	disease	C06	Disease or Syndrome	0.60	1	1998	2019	27	0	BEFREE;CTD_human;LHGDN;RGD
7124	TNF	0.231	0.962	C0243026	Sepsis	disease	C23;C01	Disease or Syndrome	0.60	0.982	1995	2020	167	0	BEFREE;CTD_human;LHGDN;RGD
7124	TNF	0.231	0.962	C0878544	Cardiomyopathies	group	C14	Disease or Syndrome	0.60	1	1998	2019	18	0	BEFREE;CTD_human;RGD
7124	TNF	0.231	0.962	C0038220	Status Epilepticus	disease	C23;C10	Disease or Syndrome	0.59	1	2008	2019	11	0	BEFREE;CTD_human;RGD
7124	TNF	0.231	0.962	C0600327	Toxic Shock Syndrome	disease	C23;C01	Disease or Syndrome	0.54	1	1990	2018	7	0	BEFREE;CTD_human;RGD
7124	TNF	0.231	0.962	C0033141	Cardiomyopathies, Primary	group	C14	Disease or Syndrome	0.51	1	2000	2014	3	0	BEFREE;CTD_human;RGD
7124	TNF	0.231	0.962	C0156147	Crohn's disease of large bowel	disease	C06	Disease or Syndrome	0.51	1	2000	2017	5	0	BEFREE;CTD_human;RGD
7124	TNF	0.231	0.962	C0004096	Asthma	disease	C08;C20	Disease or Syndrome	0.50	0.978	1990	2019	135	2	BEFREE;CTD_human;HPO;LHGDN
7124	TNF	0.231	0.962	C0011853	Diabetes Mellitus, Experimental	disease	C18;C19	Experimental Model of Disease	0.50	1	2002	2014	10	0	CTD_human;RGD
7124	TNF	0.231	0.962	C0019284	Diaphragmatic Hernia	phenotype	C23	Disease or Syndrome	0.50	1	1999	1999	1	0	CTD_human;RGD
7124	TNF	0.231	0.962	C0021655	Insulin Resistance	phenotype	C18	Pathologic Function	0.50	1	1998	2014	5	0	CTD_human;RGD
7124	TNF	0.231	0.962	C0023893	Liver Cirrhosis, Experimental	disease	C23;C06	Experimental Model of Disease	0.50	1	2005	2014	2	0	CTD_human;RGD
7124	TNF	0.231	0.962	C0036529	Myocardial Diseases, Secondary	group	C14	Disease or Syndrome	0.50	1	2000	2014	2	0	CTD_human;RGD
7124	TNF	0.231	0.962	C0036982	Shock, Hemorrhagic	phenotype	C23	Pathologic Function	0.50	1	2011	2014	2	0	CTD_human;RGD
7124	TNF	0.231	0.962	C0600228	Cardiopulmonary Arrest	phenotype	C14	Pathologic Function	0.50	1	1998	2008	2	0	CTD_human;RGD
7124	TNF	0.231	0.962	C0600467	Neurogenic Inflammation	disease	C23;C10	Injury or Poisoning	0.50	1	2011	2013	2	0	CTD_human;RGD
7124	TNF	0.231	0.962	C4277682	Chemical and Drug Induced Liver Injury	disease	C06;C25	Disease or Syndrome	0.50	1	1995	2019	12	0	CTD_human;RGD
331	XIAP	0.447	0.808	C1845076	Lymphoproliferative Syndrome, X-Linked, 2	disease	C16;C20;C15	Disease or Syndrome	0.69	1	2009	2020	14	13	BEFREE;CLINVAR;CTD_human;GENOMICS_ENGLAND
1956	EGFR	0.295	0.885	C4015130	INFLAMMATORY SKIN AND BOWEL DISEASE, NEONATAL, 2	disease		Disease or Syndrome	0.70	1	2014	2015	2	1	CLINVAR;CTD_human;GENOMICS_ENGLAND;UNIPROT
1956	EGFR	0.295	0.885	C0007193	Cardiomyopathy, Dilated	group	C14	Disease or Syndrome	0.50	1	2008	2012	2	0	CTD_human;RGD
1956	EGFR	0.295	0.885	C2609414	Acute kidney injury	disease	C13;C12	Injury or Poisoning	0.50	1	2001	2003	2	0	CTD_human;RGD
324	APC	0.373	0.962	C1851124	Desmoid disease, hereditary	disease	C16;C06;C04	Disease or Syndrome	0.64	1	1996	2011	4	11	BEFREE;CLINVAR;CTD_human;GENOMICS_ENGLAND
324	APC	0.373	0.962	C0017097	Gardner Syndrome	disease	C16;C06;C04	Disease or Syndrome	0.50	0.938	1991	2018	16	12	BEFREE;CLINVAR;GENOMICS_ENGLAND
545	ATR	0.456	0.923	C3281203	CUTANEOUS TELANGIECTASIA AND CANCER SYNDROME, FAMILIAL	disease		Neoplastic Process	0.70	1	1990	2012	2	1	CLINVAR;CTD_human;GENOMICS_ENGLAND;ORPHANET;UNIPROT
581	BAX	0.417	0.885	C0002395	Alzheimer's Disease	disease	C10;F03	Disease or Syndrome	0.52	1	1997	2018	8	0	BEFREE;CTD_human;RGD
581	BAX	0.417	0.885	C0011853	Diabetes Mellitus, Experimental	disease	C18;C19	Experimental Model of Disease	0.50	1	2009	2013	3	0	CTD_human;RGD
581	BAX	0.417	0.885	C0027055	Myocardial Reperfusion Injury	phenotype	C23;C14	Pathologic Function	0.50	1	2009	2014	3	0	CTD_human;RGD
581	BAX	0.417	0.885	C2609414	Acute kidney injury	disease	C13;C12	Injury or Poisoning	0.50	1	2010	2011	2	0	CTD_human;RGD
867	CBL	0.527	0.769	C3150803	NOONAN SYNDROME-LIKE DISORDER WITH OR WITHOUT JUVENILE MYELOMONOCYTIC LEUKEMIA	disease		Disease or Syndrome	0.72	1	2008	2017	10	9	BEFREE;CLINVAR;CTD_human;GENOMICS_ENGLAND;ORPHANET;UNIPROT
11200	CHEK2	0.46	0.808	C0085390	Li-Fraumeni Syndrome	disease	C16;C04;C18	Disease or Syndrome	0.70	0.963	1999	2017	27	5	BEFREE;CLINVAR;CTD_human;LHGDN;ORPHANET
11200	CHEK2	0.46	0.808	C1836482	Li-Fraumeni Syndrome 2	disease	C16;C04;C18	Disease or Syndrome	0.70	1	2001	2018	2	11	CLINVAR;CTD_human;GENOMICS_ENGLAND;UNIPROT
8738	CRADD	0.619	0.5	C3281044	MENTAL RETARDATION, AUTOSOMAL RECESSIVE 34, WITH VARIANT LISSENCEPHALY	disease		Disease or Syndrome	0.70	1	2012	2016	2	4	CLINVAR;CTD_human;GENOMICS_ENGLAND;UNIPROT
2255	FGF10	0.53	0.692	C0265269	Lacrimoauriculodentodigital syndrome	disease	C23;C16;C11;C05;C10;C07;C09	Disease or Syndrome	0.93	1	1999	2016	6	10	BEFREE;CLINVAR;CTD_human;GENOMICS_ENGLAND;MGD;ORPHANET;UNIPROT
2255	FGF10	0.53	0.692	C0158667	Aplasia of Lacrimal and Salivary Glands	disease	C11;C07	Congenital Abnormality	0.75	1	2006	2017	6	4	BEFREE;CLINVAR;CTD_human;GENOMICS_ENGLAND;ORPHANET
3162	HMOX1	0.381	0.923	C0024117	Chronic Obstructive Airway Disease	disease	C08	Disease or Syndrome	0.70	0.9	2005	2020	20	1	BEFREE;CTD_human;HPO;RGD
3162	HMOX1	0.381	0.923	C0011860	Diabetes Mellitus, Non-Insulin-Dependent	disease	C18;C19	Disease or Syndrome	0.60	0.95	2002	2019	20	0	BEFREE;CTD_human;LHGDN;RGD
3162	HMOX1	0.381	0.923	C0020538	Hypertensive disease	group	C14	Disease or Syndrome	0.60	0.947	1997	2019	19	1	BEFREE;CTD_human;LHGDN;RGD
3162	HMOX1	0.381	0.923	C0009319	Colitis	disease	C06	Disease or Syndrome	0.57	1	2005	2019	11	0	BEFREE;CTD_human;RGD
3162	HMOX1	0.381	0.923	C0018802	Congestive heart failure	disease	C14	Disease or Syndrome	0.56	1	2005	2019	8	0	BEFREE;CTD_human;RGD
3162	HMOX1	0.381	0.923	C0018801	Heart failure	disease	C14	Disease or Syndrome	0.55	1	2005	2019	7	0	BEFREE;CTD_human;RGD
3162	HMOX1	0.381	0.923	C0151744	Myocardial Ischemia	disease	C14	Disease or Syndrome	0.52	1	2004	2005	4	0	BEFREE;CTD_human;LHGDN;RGD
3162	HMOX1	0.381	0.923	C0035126	Reperfusion Injury	disease	C23;C14	Injury or Poisoning	0.51	1	2002	2015	10	0	CTD_human;LHGDN;RGD
3162	HMOX1	0.381	0.923	C0038220	Status Epilepticus	disease	C23;C10	Disease or Syndrome	0.51	1	2011	2018	2	0	BEFREE;CTD_human;RGD
3162	HMOX1	0.381	0.923	C0011853	Diabetes Mellitus, Experimental	disease	C18;C19	Experimental Model of Disease	0.50	1	2005	2009	5	0	CTD_human;RGD
3162	HMOX1	0.381	0.923	C0023893	Liver Cirrhosis, Experimental	disease	C23;C06	Experimental Model of Disease	0.50	1	2005	2014	5	0	CTD_human;RGD
3162	HMOX1	0.381	0.923	C2609414	Acute kidney injury	disease	C13;C12	Injury or Poisoning	0.50	1	2011	2013	2	0	CTD_human;RGD
3162	HMOX1	0.381	0.923	C4277682	Chemical and Drug Induced Liver Injury	disease	C06;C25	Disease or Syndrome	0.50	1	2008	2013	3	0	CTD_human;RGD
8517	IKBKG	0.493	0.769	C0021171	Bloch Sulzberger syndrome	disease	C16;C17	Disease or Syndrome	1.00	0.987	1976	2019	75	9	BEFREE;CLINVAR;CTD_human;GENOMICS_ENGLAND;LHGDN;MGD;UNIPROT
8517	IKBKG	0.493	0.769	C1846006	Ectodermal dysplasia, hypohidrotic, with immune deficiency	disease	C16;C17;C20	Disease or Syndrome	0.80	1	2001	2019	22	13	BEFREE;CLINVAR;CTD_human;GENOMICS_ENGLAND;ORPHANET
8517	IKBKG	0.493	0.769	C1845073	INVASIVE PNEUMOCOCCAL DISEASE, RECURRENT ISOLATED, 2 (disorder)	disease	C01;C20	Disease or Syndrome	0.70	1	2000	2007	2	1	CLINVAR;CTD_human;GENOMICS_ENGLAND;UNIPROT
8517	IKBKG	0.493	0.769	C1845117	Immunodeficiency without anhidrotic ectodermal dysplasia	disease	C20	Disease or Syndrome	0.70	1	2000	2006	4	2	CLINVAR;CTD_human;GENOMICS_ENGLAND;UNIPROT
8517	IKBKG	0.493	0.769	C1845919	Ectodermal Dysplasia, Anhidrotic, with Immunodeficiency, Osteopetrosis, and Lymphedema	disease	C16;C17;C05;C20;C15	Disease or Syndrome	0.70	1	2000	2006	3	1	CLINVAR;CTD_human;GENOMICS_ENGLAND;ORPHANET
8517	IKBKG	0.493	0.769	C1970879	ATYPICAL MYCOBACTERIOSIS, FAMILIAL, X-LINKED 1 (disorder)	disease	C16;C01	Disease or Syndrome	0.70	1	2000	2010	4	2	CLINVAR;CTD_human;GENOMICS_ENGLAND;ORPHANET;UNIPROT
8517	IKBKG	0.493	0.769	C1846008	HYPER-IgM IMMUNODEFICIENCY, X-LINKED, WITH ECTODERMAL DYSPLASIA, HYPOHIDROTIC	disease	C16;C17;C20;C15	Disease or Syndrome	0.51	1	2000	2011	10	8	BEFREE;GENOMICS_ENGLAND;UNIPROT
3661	IRF3	0.517	0.808	C4225294	ENCEPHALOPATHY, ACUTE, INFECTION-INDUCED (HERPES-SPECIFIC), SUSCEPTIBILITY TO, 7	phenotype		Finding	0.60	1	2015	2015	2	1	CLINVAR;GENOMICS_ENGLAND;UNIPROT
4773	NFATC2	0.525	0.731	C0020542	Pulmonary Hypertension	phenotype	C08	Pathologic Function	0.50	1	2007	2017	2	0	CTD_human;RGD
5295	PIK3R1	0.477	0.885	C0878684	SHORT syndrome	disease	C23;C18;C13;C12	Disease or Syndrome	0.80	0.955	2000	2019	22	12	BEFREE;CLINGEN;CLINVAR;CTD_human;GENOMICS_ENGLAND;ORPHANET;UNIPROT
5295	PIK3R1	0.477	0.885	C0021655	Insulin Resistance	phenotype	C18	Pathologic Function	0.60	1	1999	2003	2	0	CTD_human;HPO;RGD
5295	PIK3R1	0.477	0.885	C3554689	AGAMMAGLOBULINEMIA 7, AUTOSOMAL RECESSIVE	disease		Disease or Syndrome	0.60	1	2012	2017	13	5	CLINVAR;CTD_human;GENOMICS_ENGLAND
5295	PIK3R1	0.477	0.885	C4014934	IMMUNODEFICIENCY 36	disease		Disease or Syndrome	0.60	1	2012	2018	14	7	CLINVAR;CTD_human;GENOMICS_ENGLAND
8493	PPM1D	0.513	0.808	C4479517	INTELLECTUAL DEVELOPMENTAL DISORDER WITH GASTROINTESTINAL DIFFICULTIES AND HIGH PAIN THRESHOLD	disease		Disease or Syndrome	0.60	1	2014	2014	1	8	CLINVAR;CTD_human;GENOMICS_ENGLAND
7132	TNFRSF1A	0.409	0.923	C1275126	TNF receptor-associated periodic fever syndrome (TRAPS)	disease	C23;C16;C17	Disease or Syndrome	1.00	1	1998	2019	99	22	BEFREE;CLINVAR;CTD_human;GENOMICS_ENGLAND;MGD;ORPHANET;UNIPROT
7132	TNFRSF1A	0.409	0.923	C0011860	Diabetes Mellitus, Non-Insulin-Dependent	disease	C18;C19	Disease or Syndrome	0.59	1	2002	2019	10	0	BEFREE;CTD_human;LHGDN;RGD
7132	TNFRSF1A	0.409	0.923	C0006625	Cachexia	phenotype	C23	Sign or Symptom	0.52	1	2001	2009	4	0	BEFREE;CTD_human;RGD
7132	TNFRSF1A	0.409	0.923	C0007786	Brain Ischemia	disease	C10;C14	Disease or Syndrome	0.50	1	2005	2006	2	0	CTD_human;RGD
7132	TNFRSF1A	0.409	0.923	C0011853	Diabetes Mellitus, Experimental	disease	C18;C19	Experimental Model of Disease	0.50	1	2002	2011	2	0	CTD_human;RGD
7132	TNFRSF1A	0.409	0.923	C0026769	Multiple Sclerosis	disease	C20;C10	Disease or Syndrome	0.50	0.97	1999	2019	33	4	BEFREE;CTD_human;GWASCAT;GWASDB
8626	TP63	0.362	0.769	C1785148	RAPP-HODGKIN SYNDROME	disease	C16;C17;C05;C07	Disease or Syndrome	1.00	1	2001	2019	18	3	BEFREE;CLINVAR;CTD_human;GENOMICS_ENGLAND;MGD;ORPHANET;UNIPROT
8626	TP63	0.362	0.769	C0406704	Rudiger syndrome 1	disease	C16;C17;C05;C07	Disease or Syndrome	0.80	0.944	1999	2019	36	5	BEFREE;CTD_human;MGD;ORPHANET
8626	TP63	0.362	0.769	C0406709	Hay-Wells syndrome	disease	C16;C11;C17;C05;C07	Disease or Syndrome	0.80	0.95	2001	2019	40	8	BEFREE;CLINVAR;CTD_human;GENOMICS_ENGLAND;UNIPROT
8626	TP63	0.362	0.769	C1863204	ADULT SYNDROME	disease	C23;C16;C11;C17;C05;C07	Disease or Syndrome	0.80	1	2001	2019	14	9	BEFREE;CLINVAR;CTD_human;GENOMICS_ENGLAND;ORPHANET;UNIPROT
8626	TP63	0.362	0.769	C1854442	SPLIT-HAND/FOOT MALFORMATION 4	disease	C16;C05	Disease or Syndrome	0.75	1	2000	2019	7	4	BEFREE;CLINVAR;CTD_human;GENOMICS_ENGLAND;UNIPROT
8626	TP63	0.362	0.769	C0008924	Cleft upper lip	disease	C16;C07	Congenital Abnormality	0.72	1	2006	2017	5	1	BEFREE;CTD_human;GENOMICS_ENGLAND;GWASCAT;HPO;LHGDN;ORPHANET
8626	TP63	0.362	0.769	C1858562	ECTRODACTYLY, ECTODERMAL DYSPLASIA, AND CLEFT LIP/PALATE SYNDROME 3	disease	C16;C17;C05;C07	Disease or Syndrome	0.71	1	1999	2019	7	14	BEFREE;CLINVAR;CTD_human;GENOMICS_ENGLAND;UNIPROT
8626	TP63	0.362	0.769	C1863753	LIMB-MAMMARY SYNDROME	disease	C16;C05	Disease or Syndrome	0.66	1	2001	2019	6	1	BEFREE;CTD_human;GENOMICS_ENGLAND;ORPHANET
8626	TP63	0.362	0.769	C0005689	Bladder Exstrophy	disease	C16;C13;C12	Disease or Syndrome	0.61	1	1999	2012	4	0	BEFREE;HPO;MGD;ORPHANET
8626	TP63	0.362	0.769	C0265554	Ectrodactyly	disease	C16;C05	Congenital Abnormality	0.50	1	2000	2019	23	1	BEFREE;HPO;ORPHANET
7471	WNT1	0.495	0.769	C0029456	Osteoporosis	disease	C18;C05	Disease or Syndrome	0.70	1	2013	2019	19	2	BEFREE;CTD_human;HPO;UNIPROT
7471	WNT1	0.495	0.769	C3808844	OSTEOGENESIS IMPERFECTA, TYPE XV	disease		Disease or Syndrome	0.70	1	1990	2017	6	7	CLINVAR;CTD_human;GENOMICS_ENGLAND;UNIPROT
10413	YAP1	0.432	0.808	C3805432	COLOBOMA, OCULAR, WITH OR WITHOUT HEARING IMPAIRMENT, CLEFT LIP/PALATE, AND/OR MENTAL RETARDATION	disease		Disease or Syndrome	0.60	1	2014	2017	3	1	CLINVAR;CTD_human;GENOMICS_ENGLAND
